# Supplementary material for: Examining the Impact of Virtual Animal Stimuli on College Students’ Affect and Perception of their Academic Advising Experience
Source: Animals (Basel). 2023 May 1;13(9):1522. doi: 10.3390/ani13091522 (PMC10177355; doi:10.3390/ani13091522)
Supplement: Supplementary file 1 [file animals-13-01522-s001.zip]

Archive with 1 entries (1 files):
- animals-2311336-supplementary.xlsx
