# Supplementary material for: Examining the Impact of Virtual Animal Stimuli on College Students’ Affect and Perception of their Academic Advising Experience
Source: Animals (Basel). 2023 May 1;13(9):1522. doi: 10.3390/ani13091522 (PMC10177355; doi:10.3390/ani13091522)
Supplement: Supplementary file 1 [file animals-13-01522-s001.zip › animals-2311336-supplementary.xlsx]

## Sheet: EJ_DATA_File
Treatment	Hypothesis 3 Treatment	Gender	RaceEthnicity	ClassLVL	Exploring Major	SciEggBus	PreUBQ_1	PreUBQ_2	PreUBQ_3	PreUBQ_4	PreUBQ_5	PreUBQ_6	PreUBQ_7	PreUBQ_8	PreUBQ_9	PreUBQ_10	PrePANAS_1	PrePANAS_2	PrePANAS_3	PrePANAS_4	PrePANAS_5	PrePANAS_6	PrePANAS_7	PrePANAS_8	PrePANAS_9	PrePANAS_10	PrePANAS_11	PrePANAS_12	PrePANAS_13	PrePANAS_14	PrePANAS_15	PrePANAS_16	PrePANAS_17	PrePANAS_18	PrePANAS_19	PrePANAS_20	PremDES_1	PremDES_2	PremDES_3	PremDES_4	PremDES_5	PremDES_6	PremDES_7	PremDES_8	PremDES_9	PremDES_10	PremDES_11	PremDES_12	PremDES_13
Nature	Nature	Female	White or Caucasian	Freshman	Decided	Science	4	4	4	4	4	4	4	4	4	4	5	3	5	1	3	1	1	1	5	5	4	3	1	5	3	5	5	3	3	1	4	1	1	4	1	1	3	3	1	1	4	4	4
Nature	Nature	Female	White or Caucasian	Junior	Decided	None of these	3	3	3	3	2	4	4	3	2	2	4	3	2	1	3	1	2	1	3	2	2	4	2	1	1	5	4	2	2	2	4	2	1	2	1	1	1	4	1	2	3	3	4
Control	Control	Male	White or Caucasian	Freshman	Decided	Business	4	4	4	3	4	4	4	4	4	4	3	2	3	1	3	1	1	1	3	2	1	3	1	4	3	4	3	2	4	2	3	3	2	2	2	1	2	4	2	1	4	3	3
Control	Control	Male	Hispanic	Sophmore	Decided	Engineering	3	3	3	3	3	3	3	3	3	3	3	3	3	3	4	2	1	1	3	3	2	2	1	3	1	3	4	1	4	1	2	3	1	2	2	2	1	3	1	1	3	3	3
Companion Animal	Companion Animal	Female	Asian or Pacific Islander	Freshman	Exploring		3	2	3	2	2	2	2	2	2	2	1	2	1	1	1	1	1	1	1	1	1	1	1	1	1	1	1	1	1	1	1	1	1	1	1	1	1	1	1	1	1	1	1
Control	Control	Male	White or Caucasian	Sophmore	Exploring		4	4	4	3	2	3	4	3	3	3	3	4	3	1	3	1	1	1	1	1	1	3	1	1	1	1	4	1	4	1	4	1	1	1	1	1	1	1	1	1	1	3	1
Nature	Nature	Male	Hispanic	Freshman	Decided	Science	4	4	4	4	4	4	4	4	4	4	5	4	5	1	5	1	2	1	5	5	1	4	1	5	2	5	4	1	4	1	5	1	1	4	1	1	1	4	1	1	5	5	4
Control	Control	Female	Asian or Pacific Islander	Sophmore	Decided	None of these	3	3	3	3	3	3	4	3	3	3	4	3	3	3	3	3	3	2	3	3	2	3	2	3	2	3	3	2	3	2	2	2	2	3	2	2	2	3	2	2	2	2	2
Wild Animal		Genderqueer	Asian or Pacific Islander	Junior	Decided	Science	1	1	1	1	1	1	1	1	1	1	4	2	4	1	3	1	1	1	4	4	1	2	1	4	3	4	3	3	3	1	3	3	3	2	2	2	3	4	2	1	4	4	3
Control	Control	Female	White or Caucasian	Sophmore	Exploring		4	4	4	4	4	4	4	4	3	3	5	3	5	1	3	1	2	1	3	3	2	5	1	5	5	5	5	3	3	3	1	1	1	1	1	1	3	3	1	1	3	3	3
Control	Control	Genderqueer	Multi-racial	Freshman	Decided	None of these	3	4	3	4	4	3	4	4	4	4	5	3	4	1	2	2	2	1	5	3	1	1	2	3	1	3	3	1	1	1	3	1	1	2	1	1	2	5	1	1	5	3	5
Companion Animal	Companion Animal	Male	Hispanic	Freshman	Decided	Engineering	4	4	4	4	4	4	4	4	4	4	4	4	3	1	5	1	1	1	4	4	1	3	1	4	2	5	4	2	3	2	3	2	1	4	1	1	1	5	1	1	4	4	3
Companion Animal	Companion Animal	Female	Hispanic	Freshman	Exploring		4	4	4	4	4	4	4	4	4	4	5	4	4	1	3	1	5	1	3	3	2	3	2	4	5	4	4	5	4	5	2	3	1	2	1	1	1	5	2	3	4	4	4
Companion Animal	Companion Animal	Female	Asian or Pacific Islander	Freshman	Decided	None of these	3	4	4	3	3	3	4	4	3	3	5	3	3	1	3	1	1	1	3	3	1	3	1	3	1	4	4	1	3	1	3	2	1	3	1	1	1	4	2	1	4	4	4
Control	Control	Female	Hispanic	Junior	Decided	None of these	4	4	4	4	4	4	4	4	4	4	4	1	3	1	3	1	1	1	3	4	1	1	1	3	2	4	3	1	3	1	4	1	1	4	1	1	1	5	1	1	4	3	3
Companion Animal	Companion Animal	Female	Asian or Pacific Islander	Junior	Decided	Business	3	4	4	3	4	4	4	4	4	4	4	3	3	3	4	1	4	1	3	3	2	4	2	4	5	4	4	5	4	5	4	1	1	3	1	1	4	4	3	1	4	3	3
Companion Animal	Companion Animal	Female	Hispanic	Freshman	Exploring		1	1	1	1	1	1	1	1	1	1	5	3	4	2	3	1	1	1	4	4	1	1	1	4	4	4	4	2	3	1	4	1	1	3	1	1	1	3	1	1	4	4	1
Wild Animal		Female	Hispanic	Freshman	Exploring		3	4	3	3	4	4	4	3	3	3	3	2	3	2	4	1	3	2	4	2	1	3	2	4	5	3	2	3	2	1	2	1	2	3	2	1	1	3	1	1	2	3	4
Wild Animal		Female	Black or African American	Freshman	Decided	Business	2	3	3	3	3	2	3	3	3	3	2	1	3	1	4	1	1	1	3	3	1	1	1	1	1	4	3	2	4	1	3	1	1	1	1	1	1	2	1	1	3	2	2
Wild Animal		Male	Asian or Pacific Islander	Sophmore	Exploring		3	4	3	3	3	3	4	3	3	3	4	3	2	2	3	2	2	1	3	1	1	3	2	2	2	4	4	2	2	2	1	1	2	1	1	1	2	2	2	1	4	4	4
Wild Animal		Male	Black or African American	Freshman	Exploring		3	3	3	3	3	3	3	3	3	3	4	1	5	1	4	3	1	1	2	5	3	2	4	5	4	2	2	2	5	1	5	1	1	3	1	1	1	5	3	3	5	5	5
Companion Animal	Companion Animal	Female	Hispanic	Freshman	Decided	Business	4	4	4	4	4	4	4	4	4	4	4	1	3	1	4	1	1	1	4	1	1	3	1	2	1	5	4	1	3	1	5	1	1	1	1	1	1	4	1	1	3	1	2
Wild Animal		Female	Hispanic	Freshman	Exploring		4	4	4	4	4	4	4	4	4	4	5	2	4	1	4	1	1	1	5	5	1	3	1	5	4	5	5	2	5	1	4	3	1	3	1	1	1	5	1	1	5	5	5
Nature	Nature	Male	Black or African American	Freshman	Exploring		4	4	4	3	4	4	4	3	2	3	4	2	3	1	3	2	4	4	5	3	4	4	2	4	5	5	3	4	4	5	5	3	3	2	1	1	5	5	2	2	5	3	3
Companion Animal	Companion Animal	Male	Multi-racial	Freshman	Exploring		4	4	4	4	4	4	4	4	4	4	4	3	3	2	4	3	3	1	3	1	1	2	1	3	3	1	1	4	4	1	5	2	2	3	4	3	4	4	3	4	5	4	3
Wild Animal		Female	Asian or Pacific Islander	Sophmore	Exploring		3	4	3	3	3	3	4	3	3	3	2	3	2	1	3	1	1	1	2	2	1	1	1	1	1	3	3	1	3	1	3	1	1	2	1	1	2	2	1	1	2	1	2
Companion Animal	Companion Animal	Female	Prefers not to respond	Freshman	Exploring		3	4	4	4	4	3	4	4	4	4	4	1	2	1	4	1	1	2	4	5	1	4	1	4	2	4	4	1	4	1	4	2	2	3	2	2	3	5	2	2	4	4	4
Nature	Nature	Female	Asian or Pacific Islander	Freshman	Exploring		4	4	4	3	4	4	3	4	3	3	4	3	4	2	3	2	4	2	2	3	2	4	2	3	4	4	3	3	3	4	3	3	3	4	2	2	3	4	2	1	3	3	3
Control	Control	Female	White or Caucasian	Sophmore	Decided	None of these	3	3	3	3	3	3	3	3	3	3	3	1	1	1	3	1	1	1	3	3	1	1	1	1	1	4	1	1	1	1	1	1	1	1	1	1	1	1	1	1	1	1	1
Nature	Nature	Female	Hispanic	Freshman	Decided	Business	3	3	3	3	3	3	3	3	3	3	3	3	3	4	2	2	2	1	2	1	3	2	2	2	2	2	2	2	2	2	3	3	2	2	2	2	2	3	2	3	2	2	2
Nature	Nature	Male	Hispanic	Sophmore	Decided	Science	3	2	2	2	2	4	4	3	2	3	4	5	2	3	5	1	4	1	2	4	3	5	1	5	5	5	5	5	5	3	5	2	1	1	1	1	1	5	1	1	5	5	5
Control	Control	Female	Hispanic	Freshman	Exploring		3	3	3	3	3	3	4	3	2	2	3	2	4	1	2	1	1	1	3	3	1	1	2	2	2	3	2	1	3	1	3	2	1	3	1	2	3	2	1	1	3	4	4
Nature	Nature	Prefers not to respond	Asian or Pacific Islander	Sophmore	Decided	Engineering	3	3	3	3	2	3	3	3	2	3	3	2	2	3	3	5	4	1	2	1	3	3	3	1	4	4	3	2	3	3	5	3	3	3	2	3	3	4	4	3	3	2	4
Companion Animal	Companion Animal	Female	Hispanic	Freshman	Exploring		1	1	1	1	1	1	1	1	1	1	4	3	2	1	5	1	1	1	3	3	2	3	1	5	4	5	5	1	3	2	3	2	2	3	2	1	2	4	1	2	5	4	4
Nature	Nature	Female	Asian or Pacific Islander	Sophmore	Decided	Science	4	4	4	4	4	4	4	4	4	4	4	1	5	1	5	1	1	1	5	5	1	5	1	5	2	4	5	1	5	1	5	1	1	5	1	1	1	5	1	1	5	5	5
Wild Animal		Female	American Indian or Alaskan Native	Senior	Decided	Science	3	3	3	3	3	3	3	3	3	3	4	1	4	1	4	2	2	1	3	4	1	1	1	4	3	4	4	1	2	1	5	1	1	5	1	1	2	4	2	1	4	4	4
Control	Control	Female	Hispanic	Freshman	Exploring		3	3	3	4	3	3	4	3	3	3	4	1	4	2	4	1	1	4	4	4	1	4	1	4	1	4	1	1	4	1	4	1	1	4	1	1	1	4	1	1	4	4	1
Nature	Nature	Female	Asian or Pacific Islander	Freshman	Exploring		4	4	4	4	4	4	4	4	4	4	5	4	5	1	3	1	4	4	5	5	5	5	2	5	5	5	5	3	4	4	4	3	3	5	5	2	2	4	3	3	5	5	5
Nature	Nature	Female	Hispanic	Freshman	Decided	Business	4	4	4	4	4	4	4	4	4	4	5	1	4	1	4	1	1	1	4	4	1	3	1	4	4	5	4	2	4	1	5	2	2	4	2	2	3	4	2	2	5	5	5
Wild Animal		Female	Asian or Pacific Islander	Freshman	Decided	Science	4	4	3	4	4	4	4	4	4	4	4	3	3	1	3	1	2	3	3	3	3	3	2	4	4	3	3	2	3	2	2	2	2	3	2	2	1	3	1	1	4	4	4
Nature	Nature	Female	Asian or Pacific Islander	Freshman	Decided	Science	3	4	4	3	3	3	3	3	3	3	3	2	3	1	2	1	3	1	3	3	2	2	1	2	3	3	3	4	3	4	4	3	2	4	1	2	4	4	2	2	3	3	3
Companion Animal	Companion Animal	Female	Black or African American	Freshman	Decided	Science	3	3	3	3	3	3	2	2	2	2	1	1	1	1	1	1	1	1	1	1	1	1	1	1	1	1	1	1	1	1	3	3	1	1	1	1	1	1	1	1	1	1	1
Companion Animal	Companion Animal	Female	White or Caucasian	Freshman	Exploring		3	3	3	3	3	3	3	3	2	2	3	2	2	1	2	1	2	1	2	2	1	2	1	2	3	2	3	1	2	2	3	1	2	2	1	1	3	2	1	1	2	2	3
Companion Animal	Companion Animal	Female	Hispanic	Freshman	Decided	Science	4	4	4	4	4	4	4	4	4	4	4	1	3	1	2	1	1	1	4	4	1	4	1	2	3	4	4	1	4	1	4	2	2	3	1	1	3	5	2	1	4	4	4
Wild Animal		Female	Black or African American	Junior	Decided	Business	4	4	4	4	4	4	4	4	4	4	5	4	5	1	5	1	2	3	3	5	1	4	1	5	3	4	4	1	4	2	5	2	1	4	1	1	1	5	1	1	5	5	5
Nature	Nature	Male	Hispanic	Freshman	Decided	Engineering	3	4	3	4	3	3	4	4	3	3	3	2	2	1	3	1	1	1	2	4	2	4	1	2	3	3	2	1	2	1	1	1	1	3	1	1	2	3	1	1	2	2	1
Companion Animal	Companion Animal	Female	American Indian or Alaskan Native	Sophmore	Decided	None of these	3	3	3	3	3	2	3	3	3	3	4	2	4	1	3	2	3	1	4	2	2	1	2	3	3	5	3	2	2	2	3	2	2	3	1	1	3	4	2	1	3	4	3
Control	Control	Female	White or Caucasian	Freshman	Exploring		4	4	4	4	4	4	4	4	4	4	3	1	2	1	2	1	1	1	3	2	1	3	1	3	2	3	3	1	1	1	2	3	1	1	1	1	2	3	1	1	3	1	3
Nature	Nature	Female	White or Caucasian	Junior	Decided	None of these	1	1	1	1	1	1	1	1	1	1	1	2	1	3	3	1	1	2	1	3	1	2	1	1	1	3	1	1	1	1	1	3	1	1	2	2	1	1	1	2	1	1	1
Nature	Nature	Female	Black or African American	Freshman	Exploring		3	4	3	3	3	3	3	3	3	3	3	2	3	1	5	1	1	1	3	3	1	3	1	3	3	3	3	1	3	1	4	1	1	4	1	1	3	5	1	1	3	3	3
Companion Animal	Companion Animal	Female	White or Caucasian	Freshman	Exploring		4	4	4	3	3	3	3	3	3	3	3	3	2	1	1	3	4	1	2	2	3	3	2	3	3	3	3	3	1	3	4	3	3	4	3	3	3	5	3	3	4	4	4
Nature	Nature	Female	Asian or Pacific Islander	Sophmore	Exploring		3	3	3	3	3	3	3	3	3	3	3	2	3	3	2	2	2	2	2	2	2	2	2	2	2	3	3	2	3	1	3	3	2	2	2	2	2	2	2	2	2	3	3
Nature	Nature	Female	Hispanic	Sophmore	Decided	Science	3	3	3	3	3	3	3	3	2	2	4	4	4	2	3	1	1	1	4	4	1	2	1	4	3	4	4	1	3	1	4	2	1	4	1	1	2	4	1	1	3	4	2
Control	Control	Female	White or Caucasian	Freshman	Decided	Business	3	3	4	4	3	4	4	3	3	3	4	2	4	1	5	1	1	1	2	4	1	3	1	4	2	4	4	1	3	1	4	1	1	2	1	1	1	3	1	1	3	3	3
Control	Control	Female	Black or African American	Freshman	Decided	Science	3	4	4	3	3	4	4	4	3	4	5	3	2	2	3	1	2	1	4	2	3	3	2	3	4	3	3	3	3	2	3	3	2	3	1	1	3	4	2	1	3	3	4
Wild Animal		Male	Multi-racial	Freshman	Exploring		3	3	3	3	3	3	3	4	4	4	4	2	3	4	4	3	4	3	4	4	4	4	3	4	4	4	4	3	4	3	4	4	3	3	2	2	3	4	2	2	4	4	4
Companion Animal	Companion Animal	Female	Hispanic	Freshman	Decided	Science	4	4	4	4	4	4	4	4	4	4	5	3	5	1	5	1	1	1	5	5	1	1	1	5	2	5	5	1	5	1	5	1	1	5	1	1	1	5	1	1	5	5	4
Nature	Nature	Female	Hispanic	Freshman	Exploring		1	1	1	1	1	1	1	1	2	1	4	2	5	1	3	2	3	1	5	5	2	5	1	5	3	5	5	3	2	2	4	3	2	3	2	2	3	4	2	2	3	2	4
Wild Animal		Female	Hispanic	Incoming Freshman	Exploring		4	4	4	4	4	3	3	3	3	3	3	5	3	4	4	1	5	1	1	2	3	4	5	3	5	2	3	5	4	5	1	1	2	1	1	3	3	5	1	1	1	1	2
Companion Animal	Companion Animal	Male	Hispanic	Sophmore	Decided	Science	4	4	4	4	4	4	4	4	4	4	5	5	5	2	5	1	1	1	4	4	1	2	1	5	2	4	4	1	4	1	5	2	2	4	1	2	1	5	1	1	5	5	5
Companion Animal	Companion Animal	Male	Multi-racial	Freshman	Exploring		4	4	4	4	4	4	4	4	4	4	4	3	5	1	4	1	2	1	4	4	2	4	1	5	4	5	5	3	4	1	4	2	1	2	2	1	1	4	1	1	4	5	4
Wild Animal		Male	Asian or Pacific Islander	Freshman	Decided	Business	1	1	1	1	1	1	1	1	1	1	4	1	3	1	4	1	1	1	4	3	1	1	1	4	2	4	3	1	3	1	4	2	1	3	1	1	3	4	2	1	4	3	3
Nature	Nature	Female	Asian or Pacific Islander	Freshman	Exploring		1	1	1	1	1	1	1	1	1	1	1	1	1	2	1	1	1	2	1	1	1	2	1	1	2	1	1	1	1	1	1	2	1	1	2	2	1	1	1	1	1	1	1
Control	Control	Female	White or Caucasian	Incoming Freshman	Exploring		3	3	3	3	3	3	3	3	3	3	1	1	2	1	1	1	1	1	2	1	1	1	1	1	2	2	1	1	1	1	3	3	3	3	3	3	3	3	3	3	3	3	3
Wild Animal		Male	Black or African American	Freshman	Exploring		4	4	4	4	4	4	4	4	4	4	4	1	5	1	4	2	1	1	4	4	1	3	1	3	2	5	3	1	4	1	4	1	2	3	1	1	3	5	2	1	4	4	4
Control	Control	Male	Black or African American	Freshman	Decided	Engineering	3	4	3	3	3	3	4	3	2	3	4	2	3	1	5	1	1	1	4	4	1	4	1	4	1	5	4	2	5	1	4	2	1	4	1	1	1	5	1	1	5	5	4
Companion Animal	Companion Animal	Female	Hispanic	Freshman	Exploring		4	4	4	3	3	3	4	3	3	3	5	1	4	1	3	1	2	1	4	2	1	1	1	2	3	3	3	2	2	1	5	1	1	5	1	1	1	3	1	1	4	4	4
Nature	Nature	Male	Hispanic	Incoming Freshman	Exploring		3	3	3	3	3	3	3	3	3	3	4	4	4	1	5	1	4	1	3	5	2	4	1	5	4	5	5	1	5	3	4	3	1	5	1	2	2	5	1	1	5	5	5
Nature	Nature	Female	Hispanic	Junior	Decided	Science	3	3	3	3	3	3	3	2	2	3	3	3	2	1	3	1	1	1	4	4	1	4	1	4	1	3	4	2	4	2	4	2	2	3	1	1	1	4	1	1	5	5	5
Companion Animal	Companion Animal	Female	Hispanic	Freshman	Exploring		4	4	4	4	4	4	4	4	4	4	3	4	4	1	3	1	3	1	3	1	3	5	3	2	5	4	2	3	1	1	3	4	3	3	2	2	3	5	2	2	5	2	2
Nature	Nature	Male	Hispanic	Freshman	Decided	Business	1	1	1	1	1	2	1	1	2	1	4	2	5	3	4	2	2	2	5	5	3	5	1	5	2	4	4	3	3	1	4	1	1	1	1	2	1	5	1	1	3	3	5
Nature	Nature	Male	White or Caucasian	Freshman	Decided	Engineering	1	1	1	2	2	1	1	1	2	1	4	3	5	1	4	3	1	1	5	5	3	2	2	5	1	5	3	4	4	1	5	3	1	5	2	1	2	4	2	1	4	4	4
Companion Animal	Companion Animal	Female	Hispanic	Freshman	Exploring		4	4	4	4	4	4	4	4	4	4	5	4	5	1	2	3	4	3	5	5	2	4	1	5	4	5	5	3	5	4	5	3	1	4	1	1	3	5	1	1	5	5	5
Nature	Nature	Male	Hispanic	Sophmore	Exploring		3	3	3	3	3	3	3	3	3	3	3	3	2	3	2	2	4	3	2	4	3	4	2	3	3	4	3	3	2	2	3	4	3	2	2	3	4	3	4	2	4	3	2
Nature	Nature	Male	Hispanic	Freshman	Exploring		3	3	3	3	3	3	3	3	3	3	2	1	2	1	1	1	1	1	2	2	1	1	1	2	2	2	1	3	2	1	3	3	1	1	1	1	1	1	1	1	2	2	2
Control	Control	Male	White or Caucasian	Junior	Decided	None of these	3	3	3	2	3	3	4	3	3	4	5	1	3	1	4	1	2	1	4	4	1	4	1	5	2	4	5	2	3	1	3	1	1	2	1	1	1	5	1	1	4	4	4
Wild Animal		Female	Asian or Pacific Islander	Freshman	Exploring		1	1	1	1	1	1	1	1	1	1	4	3	3	1	3	1	1	1	4	4	2	3	1	4	4	3	3	2	3	1	3	1	1	3	1	1	1	2	1	1	4	4	4
Wild Animal		Male	Asian or Pacific Islander	Sophmore	Decided	None of these	4	4	4	4	4	3	4	4	4	4	4	1	4	1	3	1	2	1	4	4	1	2	1	3	3	4	3	1	5	2	4	1	1	4	1	1	2	5	1	1	4	4	4
Nature	Nature	Male	Multi-racial	Freshman	Decided	Science	4	4	4	4	4	4	4	4	4	4	5	1	3	1	3	1	1	1	4	3	1	5	1	4	2	5	5	2	4	1	4	1	1	4	2	1	3	5	2	1	5	4	5
Nature	Nature	Male	Multi-racial	Freshman	Decided	Business	3	3	3	4	3	3	4	4	3	4	4	3	4	1	4	1	3	1	4	4	2	3	2	4	4	4	5	3	5	2	4	3	1	3	1	1	2	5	2	2	4	4	5
Wild Animal		Male	Hispanic	Sophmore	Exploring		4	3	3	4	4	4	4	4	3	3	4	3	4	1	4	1	1	1	5	4	2	4	1	4	3	4	4	3	4	1	5	1	1	2	1	1	1	5	1	1	4	4	5
Control	Control	Male	Asian or Pacific Islander	Freshman	Exploring		3	3	3	3	3	4	4	4	3	3	1	3	3	1	2	1	1	1	5	4	2	1	2	1	5	3	5	1	5	5	5	1	1	4	1	1	5	5	2	3	5	5	2
Nature	Nature	Female	Hispanic	Freshman	Exploring		3	3	3	3	3	3	3	3	3	3	4	1	3	1	1	1	1	1	3	2	1	2	1	3	3	4	4	1	2	1	4	2	2	3	2	2	2	3	2	1	4	3	3
Control	Control	Male	Multi-racial	Freshman	Exploring		3	3	3	3	3	3	4	4	4	4	4	3	3	3	4	3	4	2	3	3	3	3	3	4	4	4	4	4	3	4	4	4	3	3	3	3	4	4	3	4	4	3	4
Wild Animal		Male	Hispanic	Sophmore	Exploring		3	3	3	3	2	3	4	3	1	2	4	3	4	2	5	2	1	1	4	3	2	5	1	3	4	5	4	3	4	1	4	3	3	5	2	2	3	4	3	2	4	4	4
Control	Control	Male	Asian or Pacific Islander	Freshman	Decided	Science	4	4	3	4	3	3	4	4	3	3	5	2	4	2	4	1	4	1	4	4	3	4	1	4	4	4	4	4	4	4	4	2	2	4	2	2	3	4	2	1	2	2	2
Nature	Nature	Male	White or Caucasian	Sophmore	Decided	Science	3	3	3	3	3	3	4	4	3	4	5	3	5	1	3	3	3	1	4	5	2	1	3	5	3	5	3	1	1	1	3	1	1	1	1	1	1	3	1	1	3	1	1
Control	Control	Female	Hispanic	Freshman	Exploring		3	3	3	3	2	4	3	3	3	3	4	1	3	1	3	1	1	1	4	3	1	3	1	3	2	4	4	3	4	1	3	1	1	2	1	1	1	4	1	1	4	3	3
Wild Animal		Male	Middle Eastern	Freshman	Decided	Business	4	4	4	4	4	4	4	4	4	4	3	3	4	1	3	1	3	1	5	4	2	3	1	3	4	2	3	4	2	3	4	2	1	4	1	1	4	4	1	2	3	4	3
Wild Animal		Male	White or Caucasian	Freshman	Exploring		3	4	3	3	3	3	4	3	3	3	4	2	1	1	1	1	1	1	1	1	2	1	1	1	1	1	1	1	1	1	3	2	1	1	1	1	1	1	1	1	1	1	1
Companion Animal	Companion Animal	Male	Asian or Pacific Islander	Sophmore	Exploring		1	1	1	1	1	1	1	1	1	1	2	2	4	3	4	3	3	3	3	4	3	3	3	3	2	3	3	3	5	2	5	4	2	3	3	3	3	4	3	3	3	3	3
Nature	Nature	Female	Black or African American	Sophmore	Decided	Science	3	3	2	2	2	2	3	3	3	3	2	4	2	4	2	4	4	2	2	2	4	4	4	4	4	4	4	4	2	4	3	4	4	3	4	4	4	5	4	3	2	4	4
Nature	Nature	Prefers not to respond	Prefers not to respond	Sophmore	Exploring		2	3	2	3	2	2	4	3	2	3	3	3	2	1	4	1	1	2	2	2	1	4	2	2	2	3	3	1	4	1	3	2	1	1	4	3	2	4	2	1	2	3	3
Companion Animal	Companion Animal	Male	Prefers not to respond	Freshman	Decided	None of these	3	3	3	3	3	3	3	3	3	3	5	2	3	1	4	1	1	1	4	3	2	5	1	5	2	5	5	2	5	1	5	2	2	4	2	2	2	4	2	2	5	2	5
Nature	Nature	Male	Hispanic	Sophmore	Decided	None of these	3	3	3	3	3	3	3	3	3	3	2	2	4	3	4	1	2	1	4	4	3	4	1	3	2	5	4	1	3	1	2	3	1	2	1	1	1	4	2	1	3	3	3
Wild Animal		Female	Multi-racial	Sophmore	Decided	None of these	3	4	3	3	3	3	4	3	3	3	4	4	3	1	3	1	2	1	5	5	3	4	1	5	3	4	4	3	4	1	5	2	1	5	1	1	3	5	1	1	4	4	4
Companion Animal	Companion Animal	Male	Hispanic	Sophmore	Decided	Science	4	4	4	3	3	3	4	3	3	3	4	2	3	1	3	1	2	1	3	3	1	1	1	2	4	3	3	2	3	1	3	2	1	1	1	1	1	3	1	1	2	3	3
Control	Control	Female	White or Caucasian	Freshman	Decided	Business	3	3	3	3	4	4	4	3	3	3	3	3	2	3	4	1	1	1	4	4	4	2	1	2	2	5	2	2	4	1	3	4	2	2	2	2	4	4	2	2	4	2	2
Nature	Nature	Female	White or Caucasian	Sophmore	Decided	Science	2	2	2	2	2	2	2	2	2	2	1	3	1	2	3	1	1	1	1	1	2	1	1	3	2	2	2	1	2	1	1	3	1	1	2	2	1	1	1	3	1	1	1
Nature	Nature	Male	Black or African American	Sophmore	Decided	Science	4	4	4	3	3	3	3	4	4	4	4	3	4	2	5	3	5	3	3	3	3	2	1	3	5	5	3	4	4	4	4	2	2	3	1	1	1	5	4	3	3	3	4
Nature	Nature	Female	Hispanic	Non-degree seeking	Exploring		3	3	3	3	3	3	3	3	3	3	3	1	3	1	1	1	1	1	1	1	2	2	1	2	1	2	1	3	3	1	2	1	2	1	1	1	1	1	2	1	1	1	2
Control	Control	Female	Black or African American	Freshman	Decided	Business	3	4	3	4	4	4	4	3	2	3	3	1	2	1	3	1	1	1	4	3	1	2	1	1	1	3	4	3	2	1	2	2	1	1	1	1	3	2	1	1	1	1	1
Control	Control	Female	White or Caucasian	Sophmore	Decided	Science	3	3	3	3	3	3	3	3	3	3	3	1	1	3	1	1	1	1	1	1	1	2	2	1	2	1	2	1	3	3	1	2	1	2	1	1	1	1	1	2	1	1	1
Wild Animal		Male	White or Caucasian	Freshman	Exploring		3	3	3	3	3	4	4	4	3	4	2	2	3	1	2	3	4	1	2	2	3	2	2	3	4	4	1	5	2	3	2	2	2	1	1	1	3	2	3	1	2	2	1
Wild Animal		Female	White or Caucasian	Sophmore	Decided	Business	4	4	4	4	4	4	4	4	4	4	4	3	4	3	3	1	1	1	3	3	3	3	1	4	4	3	3	4	2	2	4	2	2	4	2	3	4	4	2	2	4	4	4
Nature	Nature	Male	White or Caucasian	Sophmore	Decided	Business	3	4	3	3	3	4	4	3	3	3	3	4	3	2	4	1	2	1	2	3	2	4	1	2	3	3	3	2	4	2	1	1	1	1	1	1	2	4	1	1	1	1	2
Control	Control	Male	White or Caucasian	Freshman	Decided	Science	3	4	3	4	3	3	4	3	2	3	4	3	2	2	3	1	1	1	2	2	1	3	1	2	2	3	3	1	3	2	3	1	1	2	1	1	1	2	1	1	2	2	3
Wild Animal		Male	Multi-racial	Freshman	Exploring		3	3	3	3	3	3	3	3	3	3	3	4	5	2	3	1	2	1	3	1	3	2	1	2	4	2	3	1	4	2	4	2	2	3	3	2	1	4	3	2	3	2	3
Control	Control	Male	Asian or Pacific Islander	Sophmore	Decided	Engineering	3	3	3	3	3	3	3	3	3	3	4	3	3	2	2	2	3	1	4	3	1	2	2	3	4	4	4	1	3	3	4	3	2	3	2	2	3	5	2	2	3	3	4
Control	Control	Male	Black or African American	Incoming Freshman	Exploring		3	3	3	1	2	4	3	3	2	2	2	5	2	4	4	4	3	4	4	1	4	5	5	3	5	5	4	3	1	5	1	5	4	4	4	5	2	4	3	3	2	3	3
Companion Animal	Companion Animal	Female	Hispanic	Junior	Decided	None of these	3	3	3	3	3	3	4	4	4	4	3	3	4	2	4	1	3	1	3	3	1	2	1	3	4	4	3	4	4	2	4	3	2	2	2	2	4	4	3	2	3	3	3
Control	Control	Female	Hispanic	Incoming Freshman	Exploring		3	3	3	3	3	4	4	3	3	3	4	3	4	1	2	1	3	2	4	3	1	2	1	1	4	5	5	3	3	2	5	2	2	4	2	2	4	5	2	2	5	4	4
Wild Animal		Male	Asian or Pacific Islander	Sophmore	Decided	Science	4	4	4	4	4	3	3	4	2	3	3	4	1	1	1	1	1	1	2	1	1	2	1	2	4	5	1	1	3	1	4	2	2	2	1	1	2	4	1	1	3	2	5
Companion Animal	Companion Animal	Female	Multi-racial	Sophmore	Exploring		3	3	3	2	3	3	3	3	2	2	2	3	1	1	1	1	1	1	2	1	1	1	1	2	2	2	2	1	1	1	4	4	2	2	1	1	3	5	1	1	2	2	3
Companion Animal	Companion Animal	Female	Hispanic	Freshman	Exploring		3	3	3	3	3	3	4	3	4	3	5	4	3	2	3	4	4	1	2	2	1	3	3	2	4	4	2	2	2	2	4	2	3	3	1	1	2	4	4	1	3	3	3
Wild Animal		Male	Asian or Pacific Islander	Freshman	Decided	Science	4	4	4	4	4	3	4	4	3	4	3	1	2	1	1	1	1	1	2	1	1	1	1	2	1	3	1	1	1	1	3	4	1	2	1	2	1	3	2	2	3	3	3
Control	Control	Female	Hispanic	Sophmore	Exploring		4	4	4	4	3	4	4	4	4	4	5	2	3	1	3	1	1	1	4	4	1	4	1	4	2	4	4	1	4	1	5	1	1	3	1	1	1	4	1	1	4	4	4
Nature	Nature	Female	Hispanic	Freshman	Decided	Business	3	3	3	4	3	3	3	4	3	3	3	2	4	1	3	1	1	1	3	3	1	4	2	3	3	4	4	1	4	2	4	1	2	2	2	2	2	5	3	2	4	4	5
Nature	Nature	Male	Black or African American	Sophmore	Decided	Business	4	4	4	4	4	3	3	4	3	3	3	3	4	2	4	3	1	1	3	2	3	3	2	4	2	5	3	2	4	1	3	2	1	4	1	1	1	3	1	1	4	5	4
Companion Animal	Companion Animal	Male	Hispanic	Incoming Freshman	Decided	Engineering	3	4	3	3	3	4	4	3	2	3	4	1	4	1	3	2	1	1	4	3	2	4	2	5	2	5	5	4	4	2	3	2	3	5	2	1	4	5	2	3	5	4	4
Control	Control	Female	Multi-racial	Sophmore	Exploring		3	3	3	3	3	3	3	3	3	3	4	3	3	3	3	1	5	1	3	2	1	2	2	3	5	4	4	4	4	4	3	1	4	2	1	1	5	4	2	1	3	2	3
Companion Animal	Companion Animal	Male	Asian or Pacific Islander	Sophmore	Decided	Business	3	3	3	3	3	3	3	3	3	3	3	2	3	1	3	1	3	1	4	4	4	4	1	4	3	4	4	4	4	2	4	4	2	4	2	1	1	5	1	2	4	4	4
Wild Animal		Male	White or Caucasian	Sophmore	Decided	Engineering	4	4	3	4	4	4	3	3	4	4	5	3	3	2	4	2	1	2	3	3	3	4	2	4	4	5	5	4	3	3	3	1	1	3	3	2	3	4	2	1	5	5	5
Wild Animal		Male	Asian or Pacific Islander	Sophmore	Decided	Engineering	3	4	3	3	2	3	4	4	3	3	3	4	3	2	4	1	1	1	3	3	2	2	1	4	3	5	5	3	4	1	3	2	1	3	3	2	3	3	2	1	4	4	4
Wild Animal		Female	Hispanic	Freshman	Decided	Engineering	3	4	3	3	3	3	4	3	3	3	4	1	2	1	1	2	1	1	3	1	1	2	2	2	1	2	3	2	1	1	4	2	1	1	1	1	1	1	1	1	2	1	3
Wild Animal		Male	Black or African American	Freshman	Exploring		1	1	1	1	1	1	1	1	1	1	1	4	1	4	3	4	4	4	2	5	4	2	4	5	4	3	4	3	3	3	3	1	1	3	3	1	1	4	3	1	4	5	5
Wild Animal		Male	White or Caucasian	Freshman	Exploring		4	4	3	4	4	4	4	3	3	3	5	3	4	1	4	1	2	1	4	4	1	3	1	4	3	5	4	3	5	1	3	1	1	2	1	1	1	5	1	1	5	5	5
Wild Animal		Genderqueer	Multi-racial	Freshman	Decided	Science	4	4	4	4	4	3	3	3	3	4	4	4	2	3	2	1	5	1	3	1	1	5	3	5	5	5	4	5	3	2	4	3	3	5	2	2	3	3	2	3	2	5	5
Wild Animal		Genderqueer	Asian or Pacific Islander	Sophmore	Decided	None of these	3	4	3	4	4	4	4	4	3	4	4	2	2	1	3	1	1	1	4	4	1	5	1	3	4	2	5	5	5	1	5	1	1	2	1	1	1	4	1	1	4	4	4
Companion Animal	Companion Animal	Prefers not to respond	Prefers not to respond	Sophmore	Exploring		3	3	2	3	2	2	3	3	2	3	3	4	1	1	3	1	1	1	1	1	1	3	1	1	1	1	2	1	2	1	2	1	1	1	1	1	1	3	2	2	3	1	3
Control	Control	Female	Hispanic	Sophmore	Decided	None of these	4	4	4	4	4	4	4	4	4	4	5	2	3	1	4	1	1	1	1	1	1	5	1	5	3	5	5	4	5	1	4	3	2	4	1	1	3	5	1	1	4	4	4
Companion Animal	Companion Animal	Male	Hispanic	Sophmore	Exploring		4	3	4	4	3	3	4	3	3	3	4	2	5	1	5	1	2	1	5	5	1	4	1	5	2	5	4	2	5	2	5	2	1	5	2	1	1	5	1	1	5	4	4
Control	Control	Female	Black or African American	Freshman	Decided	Engineering	1	1	1	1	1	1	2	1	1	1	1	1	1	1	1	1	1	1	1	1	1	1	1	1	1	1	1	1	1	1	1	2	1	1	2	2	1	1	1	3	1	1	1
Wild Animal		Male	Hispanic	Incoming Freshman	Decided	Engineering	2	2	2	2	2	2	2	2	2	2	1	1	1	1	3	1	1	1	1	3	1	1	1	1	1	1	1	1	1	1	1	2	1	1	1	1	1	1	1	1	1	1	1
Control	Control	Female	Black or African American	Incoming Freshman	Exploring		3	3	3	3	3	3	3	3	3	3	5	3	4	1	4	2	4	1	3	4	2	4	1	4	4	4	5	4	4	2	4	3	2	3	2	2	2	3	2	1	4	3	4
Companion Animal	Companion Animal	Female	Hispanic	Sophmore	Exploring		4	4	4	4	4	4	4	4	3	4	4	3	4	1	3	3	1	1	4	3	3	3	2	4	2	5	3	1	4	2	5	3	2	5	1	1	3	5	2	2	5	5	5
Companion Animal	Companion Animal	Female	Hispanic	Sophmore	Exploring		4	4	4	4	4	4	4	4	3	4	5	1	4	1	4	1	1	1	3	5	1	1	1	3	2	4	5	1	3	1	5	2	2	3	1	1	2	4	1	1	4	4	4
Control	Control	Female	Hispanic	Freshman	Decided	None of these	3	3	3	3	3	3	3	3	3	3	3	4	2	3	1	1	2	1	1	2	1	3	2	3	5	3	3	4	3	3	3	3	2	2	2	2	4	3	1	1	2	2	4
Control	Control	Male	Hispanic	Junior	Decided	Business	3	3	3	3	3	3	3	3	3	3	3	4	2	3	2	3	5	2	2	2	3	3	1	2	3	3	3	4	4	4	3	3	2	2	2	2	3	4	2	2	2	3	2
Control	Control	Male	Black or African American	Sophmore	Decided	None of these	1	1	1	1	1	1	1	1	1	1	1	1	1	1	1	1	1	1	1	1	1	1	1	1	1	1	1	1	1	1	1	1	1	1	1	1	1	1	1	1	1	1	1
Companion Animal	Companion Animal	Male	White or Caucasian	Sophmore	Decided	Engineering	3	4	3	4	3	3	4	4	3	3	4	2	4	1	3	1	2	1	3	3	2	4	1	5	3	4	3	1	3	1	4	2	1	3	1	1	1	5	2	2	4	4	5
Control	Control	Female	Asian or Pacific Islander	Non-degree seeking	Decided	Business	4	4	4	4	4	4	4	4	4	4	3	3	3	1	3	1	2	3	3	3	1	4	1	3	3	3	3	2	3	2	3	2	1	4	1	1	2	5	1	1	5	5	4
Companion Animal	Companion Animal	Female	Asian or Pacific Islander	Freshman	Decided	Business	3	3	3	3	3	3	3	3	3	3	5	4	5	1	5	1	1	1	5	5	1	3	1	5	3	5	5	1	5	1	5	1	1	5	1	1	1	5	1	1	5	5	5
Companion Animal	Companion Animal	Female	Hispanic	Freshman	Exploring		3	3	3	3	3	3	3	3	2	2	5	1	1	1	1	1	1	1	2	1	1	4	1	2	1	3	5	1	4	1	1	1	1	1	1	1	1	1	1	1	3	3	5
Companion Animal	Companion Animal	Male	Multi-racial	Freshman	Exploring		3	4	3	3	3	4	4	4	4	4	3	2	2	2	2	1	1	1	2	3	1	3	1	3	1	2	3	2	3	1	3	2	1	2	1	1	2	3	2	1	3	2	2
Control	Control	Male	White or Caucasian	Freshman	Decided	Engineering	4	4	4	3	3	3	4	4	3	3	4	2	5	1	3	1	2	1	4	3	2	2	1	5	3	4	3	2	4	1	3	1	1	4	2	1	1	5	1	1	4	5	3
Control	Control	Male	White or Caucasian	Sophmore	Decided	Engineering	1	1	1	1	1	1	2	1	1	1	1	1	1	1	1	1	1	1	1	1	1	1	1	1	1	1	1	1	1	1	1	1	1	1	1	1	1	1	1	1	1	1	1
Companion Animal	Companion Animal	Female	White or Caucasian	Sophmore	Decided	None of these	2	3	3	3	3	3	3	4	3	3	4	2	4	1	3	1	2	2	3	3	2	2	1	3	3	4	3	2	3	1	3	2	2	4	2	2	3	4	2	1	3	4	4
Wild Animal		Male	Hispanic	Freshman	Decided	Science	3	3	4	4	3	3	4	3	3	3	4	2	4	1	5	2	1	1	4	4	1	3	1	5	1	5	4	1	4	1	5	1	1	4	2	1	1	5	1	1	5	5	3
Wild Animal		Male	Black or African American	Sophmore	Decided	Business	4	4	4	4	4	4	4	4	4	4	3	3	3	1	4	2	1	1	3	3	3	3	1	2	2	3	4	2	4	2	3	3	3	3	3	3	2	4	2	2	4	4	4
Wild Animal		Female	Middle Eastern	Freshman	Decided	Science	3	3	3	3	3	3	3	3	3	3	4	1	4	1	4	1	1	1	4	4	1	4	1	4	1	4	4	1	4	1	4	2	2	4	2	2	2	4	2	2	4	4	4
Wild Animal		Female	Black or African American	Sophmore	Exploring		3	3	3	3	3	3	3	3	1	1	3	1	1	1	1	1	1	1	2	2	1	2	1	2	1	3	3	1	2	1	2	1	1	1	1	1	2	1	1	1	2	1	2
[truncated: 71 more columns]
